# Supplementary material for: Redistribution of EZH2 promotes malignant phenotypes by rewiring developmental programmes
Source: EMBO Rep. 2019 Aug 29;20(10):e48155. doi: 10.15252/embr.201948155 (PMC6776892; doi:10.15252/embr.201948155)
Supplement: Supplementary file 3 — Table EV1 [file EMBR-20-e48155-s003.xlsx]

## Sheet: final_filtering_data_sheet
Table EV1. Large-magnitude differential EZH2 binding sites. EZH2 binding sites found in untransformed or transformed cells that are ±5kb a TSS and have a ≥1.5-fold-change in EZH2 enrichment and p-value ≤1e-20.
Genes	ENTREZID	Peaks	Gene biotype	Total_tags	Background_tags	Fold-enrichment_vs_bkgr	p.val	Log2FC	Untransformed.tpm	Untransformed_EZH2i.tpm	Pre_neoplastic.tpm	Pre_neoplastic_EZH2i.tpm	Transformed.tpm	Transformed_EZH2i.tpm	EZH2i_sensitive	Correct_transformation_change
ADAMTSL2	9719	chr9 136384602 136405399	protein_coding	649.3	397	1.64	3.26e-31	-0.713696	0	0	0	0.0166667	0	0.02	N	N
ADGRA1-AS1	100128127	chr10 134894402 134899199	antisense	121.9	45	2.71	6.11e-21	-1.43829	0	0	0	0	0	0	N	N
ADRA2B	151	chr2 96783002 96791599	protein_coding	296.8	154	1.93	2.26e-24	-0.948601	0	0	0.0166667	0.05	0	0.0133333	N	N
ALOX15B	247	chr17 7946002 7955599	protein_coding	260.3	94	2.77	6.31e-45	-1.46989	0	0	0	0	0.02	0.0233333	N	N
ANKRD18A	253650	chr9 38613802 38626399	protein_coding	394	229.3	1.72	3.77e-23	0.782409	0	0.87	0.0166667	1.35667	0	1.16	N	Y
APBA2	321	chr15 29218002 29225199	protein_coding	203	69.5	2.92	1.39e-38	1.54597	0	0.11	0.0466667	4.77	0.0133333	3.11333	N	Y
ARHGAP40	343578	chr20 37222602 37240799	protein_coding	551.5	269	2.05	2.57e-51	-1.03562	0	0	0.0166667	0.156667	0.0833333	0.32	N	N
ASTL	431705	chr2 96794402 96803399	protein_coding	214.1	101	2.12	1e-22	-1.08406	0	0	0	0	0	0	N	N
B3GNT5	84002	chr3 182969002 182971799	protein_coding	146.7	48	3.06	5.2e-30	-1.61353	0.03	5.82667	0.65	6.87333	3.40667	4.83	Y	Y
B3GNT5	84002	chr3 182972402 182975599	protein_coding	107.4	36	2.98	9.47e-22	-1.57531	0.03	5.82667	0.65	6.87333	3.40667	4.83	Y	Y
BCAN	63827	chr1 156606402 156620599	protein_coding	473.7	206	2.3	5.21e-57	-1.20163	0.0233333	0.0133333	0.0666667	0.0566667	0.106667	0.1	N	N
BCL2	596	chr18 60973402 60986999	protein_coding	367	178	2.06	4.71e-35	-1.04264	1.97333	8.22333	2.66333	7.03333	8.08667	8.41667	Y	Y
C6orf141	135398	chr6 49516602 49520599	protein_coding	148.7	44	3.38	7.34e-35	-1.75702	0	0.38	0.06	0.483333	1.43	1.46333	Y	N
C6orf222	389384	chr6 36292602 36309799	protein_coding	504.7	262	1.93	2.91e-40	-0.948601	0	0	0.0133333	0	0.0133333	0	N	N
CACNB2	783	chr10 18627002 18630399	protein_coding	111	38.6	2.88	1.78e-21	1.52607	0.0233333	0.196667	0.0266667	0.303333	0.0266667	0.613333	N	N
CACNG8	59283	chr19 54459802 54465599	protein_coding	223.8	67	3.34	7.47e-51	-1.73985	1.03333	3.41333	1.78667	3.04333	3.96667	4.69	Y	Y
CASZ1	54897	chr1 10856602 10877799	protein_coding	570.8	354	1.61	3.4e-26	-0.687061	5.35333	2.37333	6.18333	4.00333	1.05667	1.35333	N	N
CBX2	84733	chr17 77744202 77751599	protein_coding	311.9	149	2.09	4.01e-31	-1.0635	1.97667	13.2733	6.50667	21.5767	6.24	15.11	Y	Y
CCNO	10309	chr5 54523402 54528999	protein_coding	356	152	2.34	8.95e-45	-1.22651	0.456667	0.893333	1.67667	2.57	1.64667	2.87333	Y	N
CD22	933	chr19 35816602 35818799	protein_coding	64	15	4.27	5.83e-21	-2.09424	0.12	0.17	0.16	0.2	0.593333	0.253333	N	N
CD70	970	chr19 6585402 6592799	protein_coding	287.1	120	2.39	2.79e-38	-1.25701	5.40667	4.52333	4.47	11.75	18.4	36.0867	Y	N
CDC20B	166979	chr5 54466402 54484199	protein_coding	420	250	1.68	7.56e-23	-0.748461	0.0533333	0.05	0.0166667	0.0133333	0.0766667	0.0166667	N	N
CDH3	1001	chr16 68674802 68683199	protein_coding	289.2	148	1.95	8.33e-25	-0.963474	0	0.0133333	0.09	0.18	0.103333	0.18	N	N
CDK18	5129	chr1 205461802 205476399	protein_coding	378	186	2.03	3.74e-35	-1.02148	0.15	1.32333	2.80333	6.01	1.52333	3.89	Y	Y
CELF2	10659	chr10 11206202 11208599	protein_coding	69	16.5	4.18	5.73e-22	2.0635	0.413333	1.08667	1.17	11.43	0.0966667	5.61	N	Y
CFAP74	85452	chr1 1931202 1944999	protein_coding	333.9	191	1.75	9.68e-21	-0.807355	0	0.0133333	0	0.00666667	0	0	N	N
CHN2	1124	chr7 29181802 29195599	protein_coding	428	196.9	2.17	4.06e-46	1.1177	0	0.166667	0.02	0.46	0.0466667	1.39	N	Y
CHRD	8646	chr3 184098402 184103799	protein_coding	199	63	3.16	5.98e-42	-1.65992	0.0333333	0.483333	0.186667	1.85667	0.363333	1.74667	N	N
CIB4	130106	chr2 26850802 26859999	protein_coding	263	118	2.23	1.19e-30	-1.15704	0	0	0	0	0	0	N	N
CISTR	102216268	chr12 54126402 54158799	lincRNA	1385.4	852	1.63	4.72e-63	-0.704872	0	0	0	0.11	0	0.11	N	N
CLRN2	645104	chr4 17516402 17525999	protein_coding	229.3	115	1.99	5.33e-21	-0.992768	0	0	0	0	0	0	N	N
COL20A1	57642	chr20 61925002 61928599	protein_coding	163.2	57	2.86	2.17e-30	-1.51602	0	0	0	0	0	0.01	N	N
CPVL	54504	chr7 29181802 29195599	protein_coding	428	196.9	2.17	4.06e-46	1.1177	0	1.18	0.0233333	7.52333	0	9.70333	N	Y
CR2	1380	chr1 207623802 207629599	protein_coding	210	93	2.26	1.56e-25	1.17632	0	0	0	0.01	0	0.0233333	N	N
CREB5	9586	chr7 28474802 28481999	protein_coding	196	84.7	2.31	4.1e-25	1.20789	0.31	4.93667	3.92	13.07	14.12	15.0333	N	N
CTTNBP2	83992	chr7 117506202 117508999	protein_coding	88	26.9	3.28	9.47e-21	1.7137	0	1.31	0.00666667	4.16667	0.01	2.30667	N	Y
CYP26A1	1592	chr10 94823202 94836599	protein_coding	604.5	394	1.53	6.32e-23	-0.613532	0	0.0366667	0.09	0.0666667	0.0233333	0.14	N	N
DLL3	10683	chr19 39986802 39994999	protein_coding	238.2	121	1.97	4.05e-21	-0.978196	0.14	0.28	0.836667	1.58667	0.806667	1.01333	Y	N
DLX4	1748	chr17 48038202 48059199	protein_coding	919.9	538	1.71	1.85e-50	-0.773996	0.0966667	0.353333	0.156667	0.976667	0.253333	1.54333	N	N
DNAJC22	79962	chr12 49732802 49741799	protein_coding	387.7	204	1.9	3.08e-30	-0.925999	3.12	1.94667	4.55667	3.42667	4.39667	5.88	N	N
DNAJC5G	285126	chr2 27490802 27507999	protein_coding	380.8	214	1.78	9.99e-25	-0.831877	0	0	0	0.0966667	0	0.146667	N	N
DPPA4	55211	chr3 109053602 109058599	protein_coding	134.3	53	2.53	8.93e-21	-1.33914	0	0.0166667	0.03	0.0766667	0.0166667	0.0166667	N	N
DSG2	1829	chr18 29076602 29081799	protein_coding	139	39.2	3.54	4.51e-35	1.82375	0	0	0.00666667	2.81333	0	0.15	N	N
DSG2-AS1	100652770	chr18 29140602 29143799	antisense	91	24.1	3.78	1.98e-25	1.91839	0	0	0	0	0	0	N	N
DSG3	1830	chr18 29020002 29024999	protein_coding	132	31	4.26	2.76e-41	2.09085	0	0.0233333	0.0166667	0.306667	0.13	1.44	N	Y
EBF2	64641	chr8 25891802 25912599	protein_coding	1200.8	626	1.92	3.45e-92	-0.941106	0.9	0.67	0.47	0.976667	0.696667	0.576667	N	N
EFNA1	1942	chr1 155088202 155102799	protein_coding	563.9	366	1.54	8.66e-22	-0.62293	0.176667	0.546667	0.243333	1.26	0.1	1.55667	N	N
EIF4E1B	253314	chr5 176044002 176065799	protein_coding	604.5	400	1.51	1.48e-21	-0.594549	0	0	0	0	0	0	N	N
ELOVL2-AS1	100506409	chr6 11038402 11043999	antisense	315.4	68	4.64	1e-104	-2.21412	0.0566667	0.206667	0.166667	0.326667	0.413333	0.216667	N	N
EMX2	2018	chr10 119299002 119313999	protein_coding	968	296.8	3.26	5.61e-208	1.70487	11.01	7.27333	11.9467	8.04	0.476667	3.11333	Y	Y
EMX2OS	196047	chr10 119299002 119313999	antisense	968	296.8	3.26	5.61e-208	1.70487	4.90333	3.38	3.05333	1.90333	0.113333	0.906667	Y	Y
ERC2	26059	chr3 56496202 56503399	protein_coding	173	75.1	2.31	3.31e-22	1.20789	0.00666667	0.0133333	0.0166667	0.0533333	0	0.0333333	N	N
FAM19A1	407738	chr3 68052602 68055799	protein_coding	83	20	4.16	5.98e-26	2.05658	0	0.03	0	0.14	0	0.126667	N	N
FAM201A	158228	chr9 38613802 38626399	antisense	394	229.3	1.72	3.77e-23	0.782409	0	0.103333	0.06	0.28	0	0.386667	N	N
FAM99A	387742	chr11 1669802 1681999	lincRNA	395.2	221	1.79	4e-26	-0.83996	0	0	0	0	0	0	N	N
FGF14	2259	chr13 103050002 103055599	protein_coding	261	137	1.9	3.26e-21	0.925999	0.03	0.12	0.05	0.0766667	0.0533333	0.193333	N	N
FGF19	9965	chr11 69505602 69525399	protein_coding	670	391	1.71	1.81e-37	-0.773996	0	0	0	0	0	0	N	N
FGF4	2249	chr11 69590202 69604399	protein_coding	419.3	226	1.86	1.28e-30	-0.895303	0	0	0	0	0	0	N	N
FKBP5	2289	chr6 35653402 35655999	protein_coding	98.5	28	3.52	6.77e-25	-1.81558	13.8967	17.36	28.3367	22.69	37.3633	26.8067	Y	N
FNBP1L	54874	chr1 93912202 93921599	protein_coding	395.2	132	2.99	4.66e-76	-1.58015	1.30333	10.0733	3.93333	18.4133	12.7433	15.34	Y	Y
FOXA2	3170	chr20 22555402 22568599	protein_coding	523	318.1	1.64	5.01e-26	0.713696	0	0.113333	0	0.57	4.42333	13.6333	N	Y
FOXE1	2304	chr9 100606802 100616599	protein_coding	416.6	133	3.13	2.2e-85	-1.64616	0.3	0.42	9.40333	3.65667	0.63	0.436667	N	N
FOXE1	2304	chr9 100617202 100622199	protein_coding	225.2	50	4.5	3.65e-73	-2.16993	0.3	0.42	9.40333	3.65667	0.63	0.436667	N	N
FOXG1-AS1	103695363	chr14 29223602 29235599	antisense	471	173	2.72	2.78e-77	-1.44361	0.13	0.09	0.646667	0.386667	1.04333	0.906667	N	N
FOXI2	399823	chr10 129530402 129537799	protein_coding	213	53.7	3.97	1.97e-60	1.98914	0	0	0	0.03	0	0.03	N	N
FRMD4A	55691	chr10 14374002 14387799	protein_coding	336	171	1.96	5.48e-29	-0.970854	12.89	16.4567	18.6367	21.95	23.66	20.9933	N	N
GAD2	2572	chr10 26497402 26514599	protein_coding	701	457.2	1.53	2.51e-26	0.613532	0	0	0	0	0	0	N	N
GATA5	140628	chr20 61055802 61067799	protein_coding	329.1	187	1.76	4.48e-21	-0.815575	0	0	0.0333333	0.04	0	0	N	N
GATA6	2627	chr18 19737202 19750999	protein_coding	831.8	353	2.36	9.68e-104	-1.23879	6.01	22.1033	9.41	16.5567	5.54667	9.31	N	Y
GATA6-AS1	100128893	chr18 19737202 19750999	antisense	831.8	353	2.36	9.68e-104	-1.23879	0.236667	0.243333	0.0966667	0.373333	0.243333	0.156667	N	N
GBX2	2637	chr2 237077602 237083799	protein_coding	295.4	139	2.13	9.59e-31	-1.09085	0.0266667	0.0433333	0.53	2.07	0.67	0.716667	N	N
GFI1B	8328	chr9 135836202 135863199	protein_coding	928.2	566	1.64	2.94e-44	-0.713696	0	0	0.03	0	0	0.05	N	N
GJD2	57369	chr15 35045402 35051199	protein_coding	232	108.8	2.13	7.86e-25	1.09085	0	0	0	0	0	0	N	N
GLDC	2731	chr9 6642202 6649199	protein_coding	241.7	106	2.28	2.1e-29	-1.18903	0.07	0.186667	0.156667	2.06333	2.27	2.11	Y	N
GLRA1	2741	chr5 151296402 151301199	protein_coding	128	48.9	2.62	4.03e-21	1.38957	0	0	0	0	0	0	N	N
GPR4	2828	chr19 46100402 46107399	protein_coding	183.2	74	2.48	1.18e-26	-1.31034	0.656667	0.896667	4.51333	3.23667	9.30333	7.01333	Y	N
GRIA4	2893	chr11 105479602 105484599	protein_coding	211	88.8	2.38	2.81e-28	1.25096	0	0.12	0	0.32	0.156667	1.25333	N	Y
GRIN2C	2905	chr17 72848802 72860199	protein_coding	543.3	293	1.85	4.52e-39	-0.887525	0.0233333	0	0.1	0.0866667	0.07	0.15	N	N
HECW1	23072	chr7 43149402 43155999	protein_coding	305	124.6	2.45	2.35e-42	1.29278	0.0633333	0.11	0.03	0.23	0.0266667	0.283333	N	N
HNF1B	6928	chr17 36098002 36108199	protein_coding	648.6	299	2.17	2.32e-68	-1.1177	0	0	0.0166667	0	0	0	N	N
HOTAIR	100124700	chr12 54298602 54386799	antisense	4676.6	2948	1.59	6.86e-189	-0.669027	0.113333	0.363333	0.743333	0.65	0.736667	1.02667	N	N
HOXA-AS3	100133311	chr7 27170202 27212999	antisense	2103.5	1399	1.5	7.6e-69	-0.584963	0	0	0	0.01	0.0233333	0	N	N
HOXA10-AS	100874323	chr7 27170202 27212999	antisense	2103.5	1399	1.5	7.6e-69	-0.584963	0	0	0	0	0	0	N	N
HOXA11	3207	chr7 27222802 27228599	protein_coding	170.8	62	2.75	1.3e-29	-1.45943	0.53	1.49	1.43333	1.47333	1.82667	1.66333	Y	Y
HOXA11-AS	221883	chr7 27222802 27228599	antisense	170.8	62	2.75	1.3e-29	-1.45943	0.09	0.15	0.536667	0.406667	0.643333	0.663333	N	N
HOXA5	3202	chr7 27170202 27212999	protein_coding	2103.5	1399	1.5	7.6e-69	-0.584963	0	0.156667	0.03	1.88667	0.03	1.17	N	N
HOXA6	3203	chr7 27170202 27212999	protein_coding	2103.5	1399	1.5	7.6e-69	-0.584963	0	0.103333	0	0.133333	0	0.233333	N	N
HOXA7	3204	chr7 27170202 27212999	protein_coding	2103.5	1399	1.5	7.6e-69	-0.584963	0.0233333	0.293333	0.106667	0.92	0.31	0.83	N	N
HOXA9	3205	chr7 27170202 27212999	protein_coding	2103.5	1399	1.5	7.6e-69	-0.584963	0	0	0	0.09	0	0	N	N
HOXB-AS3	404266	chr17 46673202 46680999	antisense	210	95	2.21	1.99e-24	-1.14405	0.263333	0	0.19	0.363333	0.636667	0	N	N
HOXB13	10481	chr17 46792002 46832399	protein_coding	2892.6	525	5.51	0	-2.46205	0	0.24	0.63	2.55	2.84333	3.03	Y	N
HOXB8	3218	chr17 46689802 46729999	protein_coding	3677.5	717	5.13	0	-2.35896	0.0533333	0.396667	0.0533333	1.44667	0.46	2.64	N	N
HOXB9	3219	chr17 46689802 46729999	protein_coding	3677.5	717	5.13	0	-2.35896	0.0766667	3.63	0.356667	29.4033	12.7533	39.5967	Y	Y
HOXC10	3226	chr12 54298602 54386799	protein_coding	4676.6	2948	1.59	6.86e-189	-0.669027	3.30333	4.6	8.93	10.3733	5.24	7.24667	N	N
HOXC11	3227	chr12 54298602 54386799	protein_coding	4676.6	2948	1.59	6.86e-189	-0.669027	0.72	1.76333	2.87333	2.23333	2.36	2.14333	Y	N
HOXC12	3228	chr12 54298602 54386799	protein_coding	4676.6	2948	1.59	6.86e-189	-0.669027	0.176667	0.0933333	0	0.103333	0	0.203333	N	N
HOXC13	3229	chr12 54298602 54386799	protein_coding	4676.6	2948	1.59	6.86e-189	-0.669027	0.0166667	1.37	0.196667	3.55	0	3.72	N	Y
HOXC13-AS	100874366	chr12 54298602 54386799	antisense	4676.6	2948	1.59	6.86e-189	-0.669027	0	0.166667	0.03	0.326667	0	0.296667	N	N
HPGD	3248	chr4 175440202 175445199	protein_coding	191	81.2	2.35	2.88e-25	1.23266	0	0	0	0.0333333	0	0.416667	N	N
HTR3D	200909	chr3 183749002 183754999	protein_coding	164.6	69	2.38	2.1e-22	-1.25096	0	0.05	0	0	0	0	N	N
IL2RB	3560	chr22 37537602 37543399	protein_coding	171.4	70	2.45	1.75e-24	-1.29278	0.0266667	0.236667	0.22	0.5	0.153333	0.583333	N	N
IRS4	8471	chrX 107973802 107976999	protein_coding	149	56.5	2.64	1.3e-24	1.40054	0	0	0	0.01	0	0.0333333	N	N
IRX5	10265	chr16 54964402 54973399	protein_coding	435	108.1	4.02	2.24e-123	2.0072	15.0767	10.89	9.72	5.44	4.45	3.09	Y	N
ISM1	140862	chr20 13192202 13201999	protein_coding	338	152.2	2.22	1.42e-38	1.15056	0	1.05	0.0166667	1.18667	0.06	2.57333	N	Y
KCNN2	3781	chr5 113694402 113699999	protein_coding	241	110.2	2.19	3.64e-27	1.13093	0.456667	0.736667	2.21	1.47667	0.83	1.25667	N	N
KCP	375616	chr7 128553202 128567199	protein_coding	448.9	252	1.78	6.43e-29	-0.831877	0	0.0566667	0.02	0	0.03	0	N	N
KIAA1217	56243	chr10 23980402 23989199	protein_coding	287	77.1	3.72	7.22e-75	1.8953	10.48	9.09667	19.4533	13.8733	16.24	14.0033	N	N
KIF21B	23046	chr1 200995602 201003599	protein_coding	174.9	72	2.43	2.13e-24	-1.28096	0.03	0.813333	0.23	2.43333	1.27	6.30667	Y	N
KLHDC8A	55220	chr1 205322002 205336999	protein_coding	402.1	221	1.82	6.26e-28	-0.863938	0	0	0	0.02	0	0	N	N
LAIR2	3904	chr19 54996202 55013199	protein_coding	516	284.4	1.81	4.6e-35	0.85599	0	0.123333	0	0.07	0	4.27333	N	Y
LBH	81606	chr2 30453202 30458399	protein_coding	287	108.8	2.64	1.16e-45	1.40054	35.7833	29.5833	21.54	27.94	0.343333	5.75333	Y	Y
LBX1	10660	chr10 102962002 103000599	protein_coding	2245.4	1448	1.55	8.94e-84	-0.632268	0	0.116667	0.04	0.133333	0	0.193333	N	N
LHFPL3	375612	chr7 103966402 103972399	protein_coding	183	83.3	2.2	3.06e-21	1.1375	0	0.0166667	0	0.0433333	0	0.0566667	N	N
LILRA1	11024	chr19 55104402 55110599	protein_coding	144	59.2	2.43	9.91e-21	1.28096	0	0	0	0	0	0	N	N
LINC00261	140828	chr20 22555402 22568599	lincRNA	523	318.1	1.64	5.01e-26	0.713696	0.0133333	0	0	0.0533333	0.493333	1.33333	N	Y
LINC00628	127841	chr1 204331602 204349799	lincRNA	577.7	345	1.67	3.11e-30	-0.739848	0	0	0.0366667	0.0466667	0.04	0.13	N	N
LINC00908	284276	chr18 74226402 74241199	lincRNA	440.7	184	2.39	1.24e-57	-1.25701	0	0	0.04	0.0866667	0	0.0366667	N	N
LINC00987	100499405	chr12 9379202 9387999	lincRNA	191	78.5	2.43	6.1e-27	1.28096	0.13	0.173333	0.0566667	0.213333	0.07	0.1	N	N
LINC01096	285548	chr4 13546602 13552799	lincRNA	272.7	113	2.41	7.98e-37	-1.26903	0.07	0.03	0.706667	0.453333	0.116667	0.12	N	N
LINC01097	285547	chr4 13522602 13545399	lincRNA	1049.4	370	2.84	2.6e-182	-1.50589	0	0.0566667	0.0433333	0.02	0	0.02	N	N
LINC01315	102723775	chr22 42758002 42765999	lincRNA	367.7	167	2.2	8.78e-41	-1.1375	0.21	0.253333	0.29	0.556667	0.313333	1.97333	N	N
LINC01353	100506775	chr1 203250602 203263399	lincRNA	287.1	156	1.84	4.13e-21	-0.879706	0	0	0	0	0	0.126667	N	N
LINC01475	101927324	chr10 101276402 101308599	lincRNA	1932.1	815	2.37	1.24e-241	-1.24489	0.0666667	0.353333	0.0733333	0.306667	0.283333	0.276667	N	N
LINC01551	387978	chr14 29236402 29257399	lincRNA	1055.5	699	1.51	3.63e-36	-0.594549	1.21333	1.10333	3.92	2.74	10.11	17.5633	Y	N
LIX1	167410	chr5 96470202 96478999	protein_coding	198.3	94	2.11	6.83e-21	-1.07724	0	0	0	0.0333333	0.0133333	0	N	N
LPIN1	23175	chr2 11812202 11826199	protein_coding	430.3	217	1.98	2.39e-37	-0.9855	26.2867	27.24	33.8433	27.26	44.9367	36.8933	N	N
LPIN1	23175	chr2 11856602 11870399	protein_coding	337.4	188	1.79	9.5e-23	-0.83996	26.2867	27.24	33.8433	27.26	44.9367	36.8933	N	N
LRP2	4036	chr2 170214602 170222999	protein_coding	471	256.1	1.84	2.07e-33	0.879706	0.00333333	0.03	0.00666667	0.0366667	0	0.08	N	N
LRRC30	339291	chr18 7230202 7238199	protein_coding	234	111.5	2.1	3.83e-24	1.07039	0	0	0	0	0	0	N	N
LRTM2	654429	chr12 1921202 1927199	protein_coding	196.2	90	2.18	3.18e-22	-1.12433	0	0	0	0	0	0.03	N	N
LRTM2	654429	chr12 1927802 1936599	protein_coding	501.3	277	1.81	8.79e-34	-0.85599	0	0	0	0	0	0.03	N	N
LSP1	4046	chr11 1888602 1894999	protein_coding	162.5	67	2.43	7.33e-23	-1.28096	0.1	0.106667	0.12	0.226667	0.14	0.456667	N	N
MAN1A1	4121	chr6 119666802 119670599	protein_coding	129	48.2	2.68	4.81e-22	1.42223	25.7833	40.82	6.83667	24.24	3.5	16.5167	Y	Y
MAPK4	5596	chr18 48083002 48090999	protein_coding	367	197.6	1.86	3.53e-27	0.895303	0	0	0	0.213333	0	0.37	N	N
MAPRE2	10982	chr18 32554202 32559599	protein_coding	211.4	102	2.07	2.82e-21	-1.04963	20.24	23.0633	29.5333	31.3033	33.78	31.65	N	N
MCIDAS	345643	chr5 54513202 54522199	protein_coding	262.3	92	2.85	2.12e-47	-1.51096	0.0366667	0.25	0.273333	0.77	0.393333	0.786667	N	N
MERTK	10461	chr2 112650402 112660399	protein_coding	316	122	2.59	1.6e-48	-1.37295	0.0466667	0.443333	1.19667	2.85333	2.68333	5.37667	Y	N
MGAM2	93432	chr7 141812002 141816999	protein_coding	143	58.5	2.44	8.98e-21	1.28688	0.01	0.0166667	0.00666667	0.0333333	0.05	0.08	N	N
MIR1-1HG	128826	chr20 61144202 61161999	antisense	739.5	481	1.54	7.01e-28	-0.62293	0	0	0	0	0	0	N	N
MLXIPL	51085	chr7 73036402 73042399	protein_coding	175.6	71	2.47	2.03e-25	-1.30451	0	0	0.0166667	0.133333	0.0333333	0.116667	N	N
MMP9	4318	chr20 44626602 44643399	protein_coding	490.9	305	1.61	1.35e-22	-0.687061	0.433333	38.2733	0.3	7.96333	0.0866667	0.616667	N	Y
MT1G	4495	chr16 56697202 56707599	protein_coding	387	231	1.68	8.85e-21	-0.748461	0	0.243333	0	0.253333	0.146667	0.52	N	N
MT1H	4496	chr16 56697202 56707599	protein_coding	387	231	1.68	8.85e-21	-0.748461	0	0	0	0	0	0	N	N
NCAM1	4684	chr11 112831202 112835199	protein_coding	264	57.1	4.62	7.54e-88	2.20789	0.00666667	0.15	0	6.23667	0.01	13.9767	N	Y
NCMAP	400746	chr1 24880402 24885999	protein_coding	172.1	77	2.24	9.13e-21	-1.1635	0	0	0.0133333	0	0	0	N	N
NEUROG2	63973	chr4 113433002 113444799	protein_coding	499.9	225	2.22	7.84e-56	-1.15056	0.0466667	0.21	0	0.136667	0.0433333	0.156667	N	N
NFAM1	150372	chr22 42826002 42832599	protein_coding	296.8	98	3.03	2.69e-58	-1.59932	0	0	0.0166667	0.0166667	0	0.00666667	N	N
NKX2-3	159296	chr10 101276402 101308599	protein_coding	1932.1	815	2.37	1.24e-241	-1.24489	0	0.263333	0.18	0.846667	0.0233333	0.363333	N	N
NKX2-5	1482	chr5 172662602 172675599	protein_coding	496.4	267	1.86	4.27e-36	-0.895303	0	0.0733333	0.08	0.343333	0.0533333	0.383333	N	N
NKX2-6	137814	chr8 23551402 23568999	protein_coding	690.6	390	1.77	7.22e-43	-0.823749	0.0466667	0.06	0.45	0.366667	2.11667	3.94333	Y	N
NLRP13	126204	chr19 56440602 56447199	protein_coding	200	54.4	3.68	5.36e-52	1.87971	0	0	0	0	0	0	N	N
NLRP8	126205	chr19 56452202 56455999	protein_coding	93	27.5	3.38	1.11e-22	1.75702	0	0	0	0.01	0.0133333	0	N	N
NLRP8	126205	chr19 56457202 56460399	protein_coding	85	20	4.26	3.32e-27	2.09085	0	0	0	0.01	0.0133333	0	N	N
NPBWR1	2831	chr8 53847202 53855199	protein_coding	299	124.6	2.4	4.87e-40	1.26303	0	0	0	0	0	0.0466667	N	N
NPBWR2	2832	chr20 62741602 62746999	protein_coding	141.2	57	2.48	5.84e-21	-1.31034	0	0	0	0	0	0	N	N
NPY	4852	chr7 24324002 24325799	protein_coding	87	13.1	6.65	1.65e-41	2.73335	0	0	0	0.62	0	0.68	N	N
NR2E1	7101	chr6 108472202 108500199	protein_coding	1377.1	918	1.5	2.34e-45	-0.584963	0	0	0	0.0833333	0	0.133333	N	N
NR5A1	2516	chr9 127253602 127266599	protein_coding	413.8	207	2	1.47e-36	-1	0	0	0	0	0	0	N	N
NR6A1	2649	chr9 127524402 127535399	protein_coding	413.1	149	2.77	1.9e-70	-1.46989	0.49	1.34667	0.693333	1.53	1.88333	1.54	Y	Y
OXGR1	27199	chr13 97635002 97642999	protein_coding	266	95.7	2.78	2.83e-46	1.47508	0	0	0	0.13	0.0433333	0.0766667	N	N
PADI6	353238	chr1 17702402 17717999	protein_coding	504.7	268	1.88	6.69e-38	-0.910733	0	0	0	0	0	0	N	N
PCDHB16	57717	chr5 140546002 140562799	protein_coding	948.8	625	1.52	2.16e-33	-0.604071	12.98	16.49	12.9833	13.09	7.56333	5.99	N	N
PCDHB7	56129	chr5 140546002 140562799	protein_coding	948.8	625	1.52	2.16e-33	-0.604071	1.4	7.19333	0.98	7.61	1.6	3.69333	N	Y
PCDHB8	56128	chr5 140546002 140562799	protein_coding	948.8	625	1.52	2.16e-33	-0.604071	10.5333	28.6833	7.57667	31.34	6.87	13.1033	N	Y
PELI2	57161	chr14 56586202 56589599	protein_coding	149	54.4	2.74	3.88e-26	1.45418	3.40333	5.01333	0.216667	4.30333	0.0166667	5.71667	Y	Y
PGR	5241	chr11 100995602 101004999	protein_coding	504	239.6	2.1	3.98e-50	1.07039	0.00333333	0.08	0	0.356667	0	0.436667	N	N
PHOX2A	401	chr11 71955402 71960199	protein_coding	277.5	110	2.52	1.06e-40	-1.33342	0.0833333	0.0433333	0	0.106667	0	0	N	N
PHOX2B	8929	chr4 41744002 41767799	protein_coding	1345	809.7	1.66	3.08e-66	0.731183	0	0	0	0.0366667	0	0	N	N
PIPOX	51268	chr17 27373402 27385399	protein_coding	338.8	142	2.39	2.47e-44	-1.25701	0.02	0	0.0366667	0	0	0.0533333	N	N
PLPPR5	NA	chr1 99463202 99473799	protein_coding	353	173.5	2.03	4.89e-33	1.02148	0	0	0	0.07	0.0933333	0.0666667	N	N
PPARGC1B	133522	chr5 149111602 149120999	protein_coding	241.7	94	2.57	8.35e-37	-1.36177	0.343333	2.65	0.666667	4.22333	4.54667	6.92667	Y	Y
PRAC1	84366	chr17 46792002 46832399	protein_coding	2892.6	525	5.51	0	-2.46205	0	0.243333	0	0.13	0	0	N	N
PRAC2	360205	chr17 46792002 46832399	protein_coding	2892.6	525	5.51	0	-2.46205	0	0.343333	0	0.52	0	0	N	N
PREX1	57580	chr20 47442002 47444199	protein_coding	73.7	17	4.33	7.99e-24	-2.11437	0.743333	3.83	6.89	10.1233	16.93	11.0233	Y	Y
PRLHR	2834	chr10 120354802 120361799	protein_coding	226	93	2.43	1.71e-31	1.28096	0	0	0	0	0	0	N	N
PROKR2	128674	chr20 5290602 5299399	protein_coding	269	129.4	2.08	6.68e-27	1.05658	0	0	0	0	0	0.126667	N	N
PRPH	5630	chr12 49684802 49693799	protein_coding	247.9	128	1.94	7.65e-21	-0.956057	0.08	0	0	0.0766667	0	0.1	N	N
PRTG	283659	chr15 56030802 56034999	protein_coding	165.3	66	2.5	1.11e-24	-1.32193	0.0433333	0.616667	0.623333	1.87667	6.35667	3.55	Y	N
PTGER4P2-CDK2AP2P2	442421	chr9 66488802 66494199	lincRNA	295	160.4	1.84	1.28e-21	0.879706	0.0233333	0.103333	0.06	0.0933333	0.0166667	0.133333	N	N
QRFPR	84109	chr4 122298202 122304599	protein_coding	189	73	2.59	9.07e-30	1.37295	0	0	0	0.19	0	0.213333	N	N
RHAG	6005	chr6 49605802 49608599	protein_coding	82	20	4.11	2.5e-25	2.03914	0	0	0	0.0733333	0	0.126667	N	N
RNF180	285671	chr5 63462002 63464399	protein_coding	83	13.8	6.03	1.08e-36	2.59216	0	0.216667	0	3.05333	0.453333	2.54667	N	Y
RNF220	55182	chr1 44860202 44891599	protein_coding	1274.5	840	1.52	3.5e-44	-0.604071	34.7867	34.93	38.5967	40.45	38.27	40.2533	N	N
RSPO2	340419	chr8 109091802 109097599	protein_coding	282	126	2.24	5.22e-33	1.1635	0.0733333	0.03	0.0366667	0.0466667	0	0.07	N	N
SBK1	388228	chr16 28298802 28306599	protein_coding	229.3	107	2.14	1e-24	-1.09761	0.04	0.06	0.156667	1.04667	0.173333	1.26667	N	N
SCIN	85477	chr7 12609202 12613599	protein_coding	174.9	72	2.43	2.13e-24	-1.28096	3.63	27.24	10.7733	3.60667	4.88333	1.03333	N	Y
SDK1	221935	chr7 3341602 3343999	protein_coding	101	32.4	3.12	4.46e-22	1.64155	0.00666667	0.253333	0.06	1.13	0.173333	3.21667	N	Y
SEC14L4	284904	chr22 30885802 30901599	protein_coding	378	184	2.05	4.59e-36	-1.03562	0	0.0233333	0	0.236667	0.25	0.423333	N	N
SIM2	6493	chr21 38058002 38070999	protein_coding	783.6	244	3.21	8.15e-165	-1.68257	0.183333	4.02	4.45	13.56	16.1833	11.51	Y	Y
SIM2	6493	chr21 38071602 38092399	protein_coding	1296.5	284	4.57	0	-2.19219	0.183333	4.02	4.45	13.56	16.1833	11.51	Y	Y
SIX3	6496	chr2 45156802 45175999	protein_coding	1062.4	547	1.94	1.15e-84	-0.956057	0.0466667	0.12	0.15	0.67	1.80667	2.82667	Y	N
SIX3-AS1	100506108	chr2 45156802 45175999	lincRNA	1062.4	547	1.94	1.15e-84	-0.956057	0	0	0.116667	0.0533333	0.313333	0.366667	N	N
SKAP2	8935	chr7 26897202 26901399	protein_coding	120	43.4	2.77	1e-21	1.46989	9.95	19.4667	3.26333	15.7533	2.14	16.56	Y	Y
SLC26A8	116369	chr6 35977602 35989199	protein_coding	232	115	2.02	6.5e-22	-1.01436	0.12	0.0933333	0.12	0.0733333	0.24	0.18	N	N
SLC30A3	7781	chr2 27490802 27507999	protein_coding	380.8	214	1.78	9.99e-25	-0.831877	0.14	1.14667	1.25333	4.00333	1.91667	4.89333	Y	Y
SLC40A1	30061	chr2 190437802 190449599	protein_coding	349.1	177	1.97	2.69e-30	-0.978196	0	0	0	0.193333	0	0	N	N
SLC47A1	55244	chr17 19437602 19442599	protein_coding	133.6	49	2.73	3.47e-23	-1.4489	0.0233333	0.6	0.853333	1.92667	1.14	1.80667	Y	N
SLC6A5	9152	chr11 20617402 20629199	protein_coding	498	290.6	1.71	1.56e-28	0.773996	0	0	0	0	0	0	N	N
SNCB	6620	chr5 176044002 176065799	protein_coding	604.5	400	1.51	1.48e-21	-0.594549	0	0.173333	0.226667	1.86667	0.193333	1.42667	N	N
SNTG1	54212	chr8 50820802 50827199	protein_coding	218	77.1	2.83	2.63e-39	1.5008	0	0.0166667	0	0.0633333	0	0.103333	N	N
SORBS2	8470	chr4 186873402 186878399	protein_coding	147	55.1	2.67	9.37e-25	1.41684	0.0133333	0.166667	0.02	0.0933333	0.02	0.133333	N	N
SOX2	6657	chr3 181419602 181450599	protein_coding	1401	791.8	1.77	5.92e-85	0.823749	0	0.03	0	0.276667	0.0333333	0.556667	N	N
SOX3	6658	chrX 139582402 139585799	protein_coding	135.6	31	4.38	3.57e-43	-2.13093	0	0.136667	0.0433333	0.196667	0	0.0266667	N	N
SSPO	23145	chr7 149470402 149476999	protein_coding	183.2	83	2.21	2.09e-21	-1.14405	0.0333333	0.0433333	0.02	0.0533333	0.0233333	0.113333	N	N
SSU72	29101	chr1 1512802 1523199	protein_coding	269.2	133	2.02	2.86e-25	-1.01436	140.61	131.873	166.997	154.777	177.083	161.047	N	N
ST8SIA2	8128	chr15 92932802 92938799	protein_coding	132.9	36	3.69	7.68e-35	-1.88362	0.69	0.62	0.21	1.96333	0.01	0	N	N
ST8SIA4	7903	chr5 100234402 100240999	protein_coding	288	68.2	4.22	5.29e-87	2.07724	0	0.0433333	0.00666667	0.303333	0	1.48333	N	Y
STOX2	56977	chr4 184823802 184834399	protein_coding	328	180.4	1.82	4.24e-23	0.863938	0	0.223333	0.0233333	0.653333	0	0.94	N	Y
SVOPL	136306	chr7 138341202 138349399	protein_coding	194.9	91	2.14	4.8e-21	-1.09761	0	0	0	0	0	0	N	N
TBX20	57057	chr7 35283402 35303599	protein_coding	638	352.5	1.81	1.45e-42	0.85599	0	0.67	0.0533333	1.14	0	1.39	N	Y
TENM4	26011	chr11 79147602 79153799	protein_coding	251	126.7	1.98	1.45e-22	0.9855	0.993333	3.52333	0.23	3.41333	0.21	2.19	Y	Y
THPO	7066	chr3 184089002 184097599	protein_coding	284.4	122	2.33	5.69e-36	-1.22033	0	0.0233333	0.116667	0.23	0	0.12	N	N
THRA1/BTR	105371807	chr17 46352802 46373399	antisense	626.6	268	2.34	1.9e-77	-1.22651	0	0	0	0	0	0	N	N
THRA1/BTR	105371807	chr17 46374202 46378199	antisense	114.3	39	2.93	1.65e-22	-1.5509	0	0	0	0	0	0	N	N
TLL1	7092	chr4 166793402 166798799	protein_coding	220	71.6	3.07	6.38e-45	1.61824	0.00666667	0.44	0.206667	2.35	0.203333	2.42	N	Y
TLX1	3195	chr10 102859002 102912799	protein_coding	2306.6	1533	1.5	1.62e-75	-0.584963	0	0	0.0233333	0.576667	0	0.89	N	N
TLX1NB	100038246	chr10 102859002 102912799	lincRNA	2306.6	1533	1.5	1.62e-75	-0.584963	0	0	0	0.0866667	0	0.0233333	N	N
TMPRSS6	164656	chr22 37506402 37517399	protein_coding	268.5	134	2	1.6e-24	-1	0	0	0	0	0	0	N	N
TNFSF11	8600	chr13 43146802 43152799	protein_coding	169	70.2	2.41	1.46e-23	1.26903	0	0	0	0.02	0	0.483333	N	N
TP73	7161	chr1 3611602 3618599	protein_coding	279.6	149	1.88	1.44e-21	-0.910733	0.0433333	0.693333	0.186667	2.07	2.98333	6.48667	Y	N
TRIM40	135644	chr6 30094402 30103599	protein_coding	280.9	148	1.9	3.13e-22	-0.925999	0	0	0	0	0	0	N	N
TRIM54	57159	chr2 27490802 27507999	protein_coding	380.8	214	1.78	9.99e-25	-0.831877	0.07	0.223333	0.123333	0.07	0.0266667	0.0966667	N	N
TRIM63	84676	chr1 26389602 26402399	protein_coding	355.3	162	2.19	2.85e-39	-1.13093	0.0233333	0.0433333	0	0.0333333	0	0.11	N	N
TTLL6	284076	chr17 46861202 46869799	protein_coding	288.5	98	2.94	1.72e-54	-1.55582	0.0633333	0	0.173333	0.09	0.0533333	0.0866667	N	N
ULBP1	80329	chr6 150283002 150288599	protein_coding	298.1	140	2.13	3.06e-31	-1.09085	2.25333	10.46	6.12667	20.0233	4.74333	13.34	N	Y
UNCX	340260	chr7 1246802 1275599	protein_coding	1310.3	869	1.51	3.37e-44	-0.594549	0	0	0	0	0	0	N	N
VRTN	55237	chr14 74812002 74822399	protein_coding	254.1	128	1.98	6.67e-23	-0.9855	0	0	0	0	0	0	N	N
WLS	79971	chr1 68694202 68702399	protein_coding	207.9	99	2.1	2.07e-21	-1.07039	12.42	60.91	36.7567	70.7333	78.0067	94.5267	Y	Y
WNT3	7473	chr17 44892402 44900999	protein_coding	493.7	198	2.49	1.89e-69	-1.31615	5.81	5.22333	4.48	4.79333	3.50667	4.01	N	N
